# Supplementary material for: Steric and Electronic Effects in N-Heterocyclic Carbene Gold(III) Complexes: An Experimental and Computational Study
Source: Molecules. 2022 Nov 28;27(23):8289. doi: 10.3390/molecules27238289 (PMC9740751; doi:10.3390/molecules27238289)
Supplement: Supplementary file 1 [file molecules-27-08289-s001.zip]

Archive with 1 entries (1 files):
- molecules-2050487-supplementary.pdf
